# Supplementary material for: Sulfatase 2 inhibition sensitizes triple-negative breast cancer cells to paclitaxel through augmentation of extracellular ATP
Source: Cancer Biol Ther. 2025 Mar 26;26(1):2483989. doi: 10.1080/15384047.2025.2483989 (PMC11951697; doi:10.1080/15384047.2025.2483989)
Supplement: Supplemental_Table_1_no_highlights_Manouchehri.xlsx [file KCBT_A_2483989_SM5428.xlsx]

## Sheet: BR1202B Specs
Position	Age	Sex	Organ/Anatomic Site	Pathology diagnosis	TNM	Grade	Stage	ER	PR	Her2	Ki67	Type	Tissue ID.	Sub-type
A1	72	F	Breast	Invasive carcinoma of no special type	T1N0M0	1	IA	+++	-	0	+，7%	Malignant	Fmg021298	ER/PR positive
A2	72	F	Breast	Invasive carcinoma of no special type	T1N0M0	1	IA	+++	-	0	+，8%	Malignant	Fmg021298	ER/PR positive
A3	48	F	Breast	Invasive carcinoma of no special type	T2N0M0	1	IIA	+++	+	3+	+，10%	Malignant	Fmg031242	HER2 overexpression
A4	48	F	Breast	Invasive carcinoma of no special type	T2N0M0	1	IIA	+++	+	3+	+，5%	Malignant	Fmg031242	HER2 overexpression
A5	45	F	Breast	Invasive carcinoma of no special type	T1N1M0	1	IIA	-	-	0	+，15%	Malignant	Fmg030966	triple negative
A6	45	F	Breast	Invasive carcinoma of no special type	T1N1M0	1	IIA	-	-	0	+，15%	Malignant	Fmg030966	triple negative
A7	48	F	Breast	Invasive carcinoma of no special type	T2N0M0	2	IIA	+++	+	0	+，10%	Malignant	Fmg031046	ER/PR positive
A8	48	F	Breast	Invasive carcinoma of no special type	T2N0M0	2	IIA	+++	+	0	+，10%	Malignant	Fmg031046	ER/PR positive
A9	55	F	Breast	Invasive carcinoma of no special type	T2N0M0	2	IIA	-	-	0	+，20%	Malignant	Fmg040975	triple negative
A10	55	F	Breast	Invasive carcinoma of no special type	T2N0M0	2	IIA	-	-	0	+，20%	Malignant	Fmg040975	triple negative
A11	50	F	Breast	Invasive carcinoma of no special type	T3N0M0	2	IIB	-	-	0	+，95%	Malignant	Fmg020097	triple negative
A12	50	F	Breast	Invasive carcinoma of no special type	T3N0M0	2	IIB	-	-	0	+，95%	Malignant	Fmg020097	triple negative
B1	50	F	Breast	Invasive carcinoma of no special type	T2N1M0	2	IIB	-	-	2+	+，30%	Malignant	Fmg020653	HER2 overexpression
B2	50	F	Breast	Invasive carcinoma of no special type	T2N1M0	2	IIB	-	-	2+	+，30%	Malignant	Fmg020653	HER2 overexpression
B3	63	F	Breast	Invasive carcinoma of no special type	T3N0M0	2	IIB	-	-	0	+，50%	Malignant	Fmg020305	triple negative
B4	63	F	Breast	Invasive carcinoma of no special type	T3N0M0	2	IIB	-	-	0	+，50%	Malignant	Fmg020305	triple negative
B5	49	F	Breast	Invasive carcinoma of no special type	T2N0M0	2	IIA	-	-	0	+，70%	Malignant	Fmg031315	triple negative
B6	49	F	Breast	Invasive carcinoma of no special type	T2N0M0	2	IIA	-	-	0	+，70%	Malignant	Fmg031315	triple negative
B7	50	F	Breast	Invasive carcinoma of no special type	T4N1M1	2	IV	+++	++	0	+，30%	Malignant	Fmg031265	ER/PR positive
B8	50	F	Breast	Invasive carcinoma of no special type	T4N1M1	2	IV	+++	++	0	+，30%	Malignant	Fmg031265	ER/PR positive
B9	39	F	Breast	Invasive carcinoma of no special type	T2N0M0	2	IIA	-	-	0	+，80%	Malignant	Fmg031485	triple negative
B10	39	F	Breast	Invasive carcinoma of no special type	T2N0M0	2	IIA	-	-	0	+，80%	Malignant	Fmg031485	triple negative
B11	55	F	Breast	Invasive carcinoma of no special type	T3N0M0	2	IIB	-	-	0	+，70%	Malignant	Fmg021813	triple negative
B12	55	F	Breast	Invasive carcinoma of no special type	T3N0M0	2	IIB	-	-	0	c	Malignant	Fmg021813	triple negative
C1	45	F	Breast	Invasive carcinoma of no special type	T2N1M0	2	IIB	-	-	0	+，3%	Malignant	Fmg031558	triple negative
C2	45	F	Breast	Invasive carcinoma of no special type	T2N1M0	2	IIB	-	-	0	+，1%	Malignant	Fmg031558	triple negative
C3	52	F	Breast	Invasive carcinoma of no special type	T2N0M0	2	IIA	-	-	3+	+，40%	Malignant	Fmg021399	HER2 overexpression
C4	52	F	Breast	Invasive carcinoma of no special type	T2N0M0	2	IIA	-	-	3+	+，40%	Malignant	Fmg021399	HER2 overexpression
C5	49	F	Breast	Invasive carcinoma of no special type	T1N0M0	2	IA	-	-	3+	+，50%	Malignant	Fmg030919	HER2 overexpression
C6	49	F	Breast	Invasive carcinoma of no special type	T1N0M0	2	IA	-	-	3+	+，50%	Malignant	Fmg030919	HER2 overexpression
C7	50	F	Breast	Invasive carcinoma of no special type	T2N1M0	2	IIB	-	-	0	+，20%	Malignant	Fmg031416	triple negative
C8	50	F	Breast	Invasive carcinoma of no special type	T2N1M0	2	IIB	-	-	0	+，20%	Malignant	Fmg031416	triple negative
C9	71	F	Breast	Invasive carcinoma of no special type	T2N0M0	2	IIA	-	-	0	+，15%	Malignant	Fmg020141	triple negative
C10	71	F	Breast	Invasive carcinoma of no special type	T2N0M0	2	IIA	-	-	0	+，15%	Malignant	Fmg020141	triple negative
C11	46	F	Breast	Invasive carcinoma of no special type	T1N0M0	2	IA	-	-	0	+，8%	Malignant	Fmg100017	triple negative
C12	46	F	Breast	Invasive carcinoma of no special type	T1N0M0	2	IA	-	-	0	+，10%	Malignant	Fmg100017	triple negative
D1	44	F	Breast	Invasive carcinoma of no special type	T2N0M0	2	IIA	-	-	3+	+，15%	Malignant	Fmg020690	HER2 overexpression
D2	44	F	Breast	Invasive carcinoma of no special type	T2N0M0	2	IIA	-	-	3+	+，10%	Malignant	Fmg020690	HER2 overexpression
D3	56	F	Breast	Invasive carcinoma of no special type	T2N1M0	2	IIB	-	-	0	+，8%	Malignant	Fmg031352	triple negative
D4	56	F	Breast	Invasive carcinoma of no special type	T2N1M0	2	IIB	-	-	0	+，8%	Malignant	Fmg031352	triple negative
D5	48	F	Breast	Invasive carcinoma of no special type	T2N0M0	2--3	IIA	-	-	0	+，85%	Malignant	Fmg020632	triple negative
D6	48	F	Breast	Invasive carcinoma of no special type	T2N0M0	2--3	IIA	-	-	0	+，85%	Malignant	Fmg020632	triple negative
D7	39	F	Breast	Invasive carcinoma of no special type	T4N2M0	3	IIIB	-	-	0	+，90%	Malignant	Fmg040765	triple negative
D8	39	F	Breast	Invasive carcinoma of no special type	T4N2M0	3	IIIB	-	-	0	+，90%	Malignant	Fmg040765	triple negative
D9	39	F	Breast	Invasive carcinoma of no special type (necrosis)	T2N0M0	3	IIA	*	*	*	*	Malignant	Fmg031507	necrosis
D10	39	F	Breast	Invasive carcinoma of no special type (necrosis)	T2N0M0	3	IIA	*	*	*	*	Malignant	Fmg031507	necrosis
D11	51	F	Breast	Invasive carcinoma of no special type	T2N0M0	3	IIA	-	-	0	+，20%	Malignant	Fmg021293	triple negative
D12	51	F	Breast	Invasive carcinoma of no special type	T2N0M0	3	IIA	-	-	0	+，10%	Malignant	Fmg021293	triple negative
E1	47	F	Breast	Invasive carcinoma of no special type	T2N0M0	2	IIA	-	-	0	+，20%	Malignant	Fmg021296	triple negative
E2	47	F	Breast	Invasive carcinoma of no special type	T2N0M0	2	IIA	-	-	0	+，10%	Malignant	Fmg021296	triple negative
E3	79	F	Breast	Invasive carcinoma of no special type	T4N0M0	3	IIIB	-	-	0	+，50%	Malignant	Fmg021092	triple negative
E4	79	F	Breast	Invasive carcinoma of no special type	T4N0M0	3	IIIB	-	-	0	+，50%	Malignant	Fmg021092	triple negative
E5	56	F	Breast	Invasive carcinoma of no special type	T3N2M0	3	IIIA	-	-	3+	+，3%	Malignant	Fmg030754	HER2 overexpression
E6	56	F	Breast	Invasive carcinoma of no special type	T3N2M0	3	IIIA	-	-	3+	+，3%	Malignant	Fmg030754	HER2 overexpression
E7	50	F	Breast	Invasive carcinoma of no special type	T4N0M0	3	IIIB	-	-	0	+，55%	Malignant	Fmg031144	ER/PR positive
E8	50	F	Breast	Invasive carcinoma of no special type	T4N0M0	3	IIIB	-	-	0	+，55%	Malignant	Fmg031144	triple negative
E9	58	F	Breast	Invasive carcinoma of no special type	T1N0M0	3	IA	-	-	0	-	Malignant	Fmg030822	triple negative
E10	58	F	Breast	Invasive carcinoma of no special type	T1N0M0	3	IA	-	-	0	-	Malignant	Fmg030822	triple negative
E11	56	F	Breast	Invasive carcinoma of no special type	T2N0M0	2	IIA	++	++	0	+，5%	Malignant	Fmg110095	ER/PR positive
E12	56	F	Breast	Invasive carcinoma of no special type	T2N0M0	2	IIA	++	++	0	+，5%	Malignant	Fmg110095	ER/PR positive
F1	56	F	Breast	Invasive carcinoma of no special type	T2N0M0	3	IIA	-	-	0	+，95%	Malignant	Fmg031509	triple negative
F2	56	F	Breast	Invasive carcinoma of no special type	T2N0M0	3	IIA	-	-	0	+，95%	Malignant	Fmg031509	triple negative
F3	42	F	Breast	Invasive carcinoma of no special type	T2N0M0	3	IIA	-	-	0	+，95%	Malignant	Fmg060154	triple negative
F4	42	F	Breast	Invasive carcinoma of no special type	T2N0M0	3	IIA	-	-	0	+，95%	Malignant	Fmg060154	triple negative
F5	50	F	Breast	Invasive carcinoma of no special type	T2N0M0	3	IIA	-	-	0	+，50%	Malignant	Fmg040156	triple negative
F6	50	F	Breast	Invasive carcinoma of no special type	T2N0M0	3	IIA	-	-	0	+，50%	Malignant	Fmg040156	triple negative
F7	56	F	Breast	Invasive carcinoma of no special type	T2N1M0	1	IIB	+++	+	0	+，15%	Malignant	Fmg030958	ER/PR positive
F8	56	F	Breast	Invasive carcinoma of no special type	T2N1M0	1	IIB	+++	+	0	+，15%	Malignant	Fmg030958	ER/PR positive
F9	35	F	Breast	Invasive carcinoma of no special type	T2N0M0	3	IIA	-	-	0	+，65%	Malignant	Fmg031380	triple negative
F10	35	F	Breast	Invasive carcinoma of no special type	T2N0M0	3	IIA	-	-	0	+，65%	Malignant	Fmg031380	triple negative
F11	47	F	Breast	Invasive carcinoma of no special type(necrosis)	T2N0M0	3	IIA	*	*	*	*	Malignant	Fmg021456	necrosis
F12	47	F	Breast	Invasive carcinoma of no special type(necrosis)	T2N0M0	3	IIA	*	*	*	*	Malignant	Fmg021456	necrosis
G1	49	F	Breast	Invasive carcinoma of no special type	T3N1M0	3	IIIA	-	-	0	-	Malignant	Fmg060973	triple negative
G2	49	F	Breast	Invasive carcinoma of no special type	T3N1M0	3	IIIA	-	-	0	-	Malignant	Fmg060973	triple negative
G3	49	F	Breast	Invasive carcinoma of no special type	T2N0M0	2	IIA	-	-	0	+，20%	Malignant	Fmg031464	triple negative
G4	49	F	Breast	Invasive carcinoma of no special type	T2N0M0	2	IIA	-	-	0	+，20%	Malignant	Fmg031464	triple negative
G5	52	F	Breast	Invasive carcinoma of no special type	T2N0M0	3	IIA	-	-	0	+，55%	Malignant	Fmg020431	triple negative
G6	52	F	Breast	Invasive carcinoma of no special type	T2N0M0	3	IIA	-	-	0	+，55%	Malignant	Fmg020431	triple negative
G7	35	F	Breast	Invasive carcinoma of no special type	T3N2M0	3	IIIA	-	-	0	*	Malignant	Fmg070246	triple negative
G8	35	F	Breast	Invasive carcinoma of no special type	T3N2M0	3	IIIA	-	-	0	+，30%	Malignant	Fmg070246	triple negative
G9	50	F	Breast	Invasive carcinoma of no special type	T2N0M0	3	IIA	-	-	0	+，70%	Malignant	Fmg010912	triple negative
G10	50	F	Breast	Invasive carcinoma of no special type	T2N0M0	3	IIA	-	-	0	+，70%	Malignant	Fmg010912	triple negative
G11	61	F	Breast	Invasive carcinoma of no special type	T2N0M0	3	IIA	+	-	0	+，55%	Malignant	Fmg021303	ER/PR positive
G12	61	F	Breast	Invasive carcinoma of no special type	T2N0M0	3	IIA	-	-	0	+，55%	Malignant	Fmg021303	triple negative
H1	60	F	Breast	Invasive carcinoma of no special type	T2N0M0	3	IIA	-	-	0	+，60%	Malignant	Fmg031580	triple negative
H2	60	F	Breast	Invasive carcinoma of no special type	T2N0M0	3	IIA	-	-	0	+，60%	Malignant	Fmg031580	triple negative
H3	55	F	Breast	Invasive carcinoma of no special type	T2N0M0	3	IIA	-	-	3+	-	Malignant	Fmg021389	HER2 overexpression
H4	55	F	Breast	Invasive carcinoma of no special type	T2N0M0	3	IIA	-	-	3+	-	Malignant	Fmg021389	HER2 overexpression
H5	65	F	Breast	Invasive carcinoma of no special type	T3N0M0	3	IIB	-	-	0	+，30%	Malignant	Fmg040709	triple negative
H6	65	F	Breast	Invasive carcinoma of no special type	T3N0M0	3	IIB	-	-	0	+，30%	Malignant	Fmg040709	triple negative
H7	70	F	Breast	Invasive carcinoma of no special type	T2N0M0	3	IIA	-	-	0	+，15%	Malignant	Fmg031247	triple negative
H8	70	F	Breast	Invasive carcinoma of no special type	T2N0M0	3	IIA	-	-	0	+，20%	Malignant	Fmg031247	triple negative
H9	64	F	Breast	Invasive carcinoma of no special type	T4N0M0	3	IIIB	+++	+++	0	+，35%	Malignant	Fmg100047	ER/PR positive
H10	64	F	Breast	Invasive carcinoma of no special type	T4N0M0	3	IIIB	+++	+++	0	+，35%	Malignant	Fmg100047	ER/PR positive
H11	64	F	Breast	Medullary carcinoma	T2N0M0	-	IIA	-	-	0	+，3%	Malignant	Fmg020540	triple negative
H12	64	F	Breast	Medullary carcinoma	T2N0M0	-	IIA	-	-	0	+，1%	Malignant	Fmg020540	triple negative
I1	48	F	Breast	Medullary carcinoma	T1N0M0	-	IA	-	-	0	+，95%	Malignant	Fmg031187	triple negative
I2	48	F	Breast	Medullary carcinoma	T1N0M0	-	IA	-	-	0	+，95%	Malignant	Fmg031187	triple negative
I3	55	F	Breast	Medullary carcinoma	T2N0M0	-	IIA	-	-	0	+，30%	Malignant	Fmg021388	triple negative
I4	55	F	Breast	Medullary carcinoma	T2N0M0	-	IIA	-	-	0	+，30%	Malignant	Fmg021388	triple negative
I5	40	F	Breast	Medullary carcinoma	T2N0M0	-	IIA	-	-	0	+，60%	Malignant	Fmg020354	triple negative
I6	40	F	Breast	Medullary carcinoma	T2N0M0	-	IIA	-	-	0	+，60%	Malignant	Fmg020354	triple negative
I7	45	F	Breast	Medullary carcinoma	T2N0M0	-	IIA	-	-	0	+，40%	Malignant	Fmg030921	triple negative
I8	45	F	Breast	Medullary carcinoma	T2N0M0	-	IIA	-	-	0	+，40%	Malignant	Fmg030921	triple negative
I9	42	F	Breast	Medullary carcinoma	T2N0M0	-	IIA	-	-	0	+，30%	Malignant	Fmg021140	triple negative
I10	42	F	Breast	Medullary carcinoma	T2N0M0	-	IIA	-	-	0	+，30%	Malignant	Fmg021140	triple negative
I11	42	F	Breast	Medullary carcinoma	T2N0M0	-	IIA	++	-	0	+，40%	Malignant	Fmg020733	ER/PR positive
I12	42	F	Breast	Medullary carcinoma	T2N0M0	-	IIA	++	-	0	+，40%	Malignant	Fmg020733	ER/PR positive
J1	50	F	Breast	Invasive lobular carcinoma	T2N1M0	-	IIB	-	-	0	-	Malignant	Fmg020645	triple negative
J2	50	F	Breast	Invasive lobular carcinoma	T2N1M0	-	IIB	-	-	0	-	Malignant	Fmg020645	triple negative
J3	45	F	Breast	Invasive lobular carcinoma	T2N0M0	-	IIA	++	++	0	+，3%	Malignant	Fmg021163	ER/PR positive
J4	45	F	Breast	Invasive lobular carcinoma	T2N0M0	-	IIA	++	++	0	+，3%	Malignant	Fmg021163	ER/PR positive
J5	52	F	Breast	Invasive lobular carcinoma	T2M1N0	-	IIB	-	-	0	+，5%	Malignant	Fmg080030	triple negative
J6	52	F	Breast	Invasive lobular carcinoma	T2M1N0	-	IIB	-	-	0	+，5%	Malignant	Fmg080030	triple negative
J7	45	F	Breast	Invasive lobular carcinoma	T2N1M0	-	IIB	++	++	0	+，25%	Malignant	Fmg021209	ER/PR positive
J8	45	F	Breast	Invasive lobular carcinoma	T2N1M0	-	IIB	++	+	0	+，25%	Malignant	Fmg021209	ER/PR positive
J9	42	F	Breast	Carcinoid	T2N0M0	-	IIA	-	-	0	+，15%	Malignant	Fmg020464	triple negative
J10	42	F	Breast	Carcinoid	T2N0M0	-	IIA	-	-	0	+，15%	Malignant	Fmg020464	triple negative
J11	42	F	Breast	Carcinoid	T2N0M0	-	IIA	-	-	0	+，5%	Malignant	Fmg030915	triple negative
J12	42	F	Breast	Carcinoid	T2N0M0	-	IIA	-	-	0	+，5%	Malignant	Fmg030915	triple negative
